# Supplementary material for: Novel Insights into the Mechanism Underlying High Polysaccharide Yield in Submerged Culture of Ganoderma lucidum Revealed by Transcriptome and Proteome Analyses
Source: Microorganisms. 2023 Mar 17;11(3):772. doi: 10.3390/microorganisms11030772 (PMC10055881; doi:10.3390/microorganisms11030772)
Supplement: Supplementary file 1 [file microorganisms-11-00772-s001.zip]

Archive with 1 entries (1 files):
- microorganisms-2186896-supplementary.pdf
